# Supplementary material for: Genome Mining and Analysis of PKS Genes in Eurotium cristatum E1 Isolated from Fuzhuan Brick Tea
Source: J Fungi (Basel). 2022 Feb 16;8(2):193. doi: 10.3390/jof8020193 (PMC8874483; doi:10.3390/jof8020193)
Supplement: Supplementary file 1 [file jof-08-00193-s001.zip]

Archive with 1 entries (1 files):
- jof-1572868-SI.pdf
